# Supplementary material for: Prevalence of Burnout Syndrome and Job Satisfaction in Music Therapists in Spain: A Cross-Sectional, Descriptive Study
Source: Int J Environ Res Public Health. 2021 Aug 29;18(17):9108. doi: 10.3390/ijerph18179108 (PMC8430565; doi:10.3390/ijerph18179108)
Supplement: Supplementary file 1 [file ijerph-18-09108-s001.zip]

Archive with 1 entries (1 files):
- ijerph-1309473-supplementary.pdf
